# Supplementary material for: ﻿First records of Trichina Meigen, Euthyneura Macquart and Oedalea Meigen (Diptera, Hybotidae) from North Africa, with descriptions of two new species
Source: Zookeys. 2022 Oct 10;1124:43–58. doi: 10.3897/zookeys.1124.90077 (PMC9836733; doi:10.3897/zookeys.1124.90077)
Supplement: XML Treatment for Trichina unilobata [file zookeys.1124.90077-treatment3.xml]

<!DOCTYPE tp:taxon-treatment
  PUBLIC "-//TaxonX//DTD Taxonomic Treatment Publishing DTD v0 20100105//EN" "tax-treatment-NSO.dtd">
<tp:taxon-treatment xmlns:tp="http://www.plazi.org/taxpub"><tp:treatment-meta><kwd-group><label>Taxon classification</label><kwd>
                  <named-content content-type="kingdom">Animalia</named-content>
                </kwd><kwd>
                  <named-content content-type="order">Diptera</named-content>
                </kwd><kwd>
                  <named-content content-type="family">Hybotidae</named-content>
                </kwd></kwd-group><mixed-citation publication-type="journal"><person-group><name><surname>Zouhair</surname><given-names>Laila</given-names></name><name><surname>Grootaert</surname><given-names>Patrick</given-names></name><name><surname>Kettani</surname><given-names>Kawtar</given-names></name></person-group><article-title>﻿First records of <italic><tp:taxon-name><tp:taxon-name-part taxon-name-part-type="genus" reg="Trichina">Trichina</tp:taxon-name-part></tp:taxon-name></italic> Meigen, <italic><tp:taxon-name><tp:taxon-name-part taxon-name-part-type="genus" reg="Euthyneura">Euthyneura</tp:taxon-name-part></tp:taxon-name></italic> Macquart and <italic><tp:taxon-name><tp:taxon-name-part taxon-name-part-type="genus" reg="Oedalea">Oedalea</tp:taxon-name-part></tp:taxon-name></italic> Meigen (<tp:taxon-name><tp:taxon-name-part taxon-name-part-type="order">Diptera</tp:taxon-name-part></tp:taxon-name>, <tp:taxon-name><tp:taxon-name-part taxon-name-part-type="family">Hybotidae</tp:taxon-name-part></tp:taxon-name>) from North Africa, with descriptions of two new species</article-title><source>Zookeys</source><day>10</day><month>10</month><year>2022</year><volume>1124</volume><fpage>43</fpage><lpage>58</lpage><pub-id pub-id-type="doi">10.3897/zookeys.1124.90077</pub-id></mixed-citation></tp:treatment-meta><tp:nomenclature><label>﻿</label><tp:taxon-name>
                <object-id xmlns:xlink="http://www.w3.org/1999/xlink" content-type="arpha" xlink:type="simple">9D6310A2-528E-51EA-9EAD-86C4744DCFFD</object-id>
                <tp:taxon-name-part taxon-name-part-type="genus" reg="Trichina">Trichina</tp:taxon-name-part>
                <tp:taxon-name-part taxon-name-part-type="species" reg="unilobata">unilobata</tp:taxon-name-part>
              </tp:taxon-name><tp:taxon-authority>Chvála, 1981</tp:taxon-authority><xref ref-type="fig" rid="F7">Fig. 7C</xref></tp:nomenclature><tp:treatment-sec sec-type="material" id="SECID0EATAE"><title>Material examined.</title><p>1♂. Morocco, Rif, Aïn Lahcen, 316 m, 10.i.2020, sweep net, leg. L. Zouhair, <abbrev xmlns:xlink="http://www.w3.org/1999/xlink" xlink:title="private collection of the first author" id="ABBRID0EGTAE" xlink:type="simple">PCLZ</abbrev>.</p></tp:treatment-sec><tp:treatment-sec sec-type="distribution" id="SECID0EKTAE"><title>Distribution.</title><p>Spain, Turkey. First record for Morocco.</p></tp:treatment-sec><tp:treatment-sec><!--Section generated to contain objects referenced in tp:taxon-treatment.--><fig id="F7" position="float" orientation="portrait"><object-id xmlns:xlink="http://www.w3.org/1999/xlink" content-type="doi" xlink:type="simple">10.3897/zookeys.1124.90077.figure7</object-id><object-id xmlns:xlink="http://www.w3.org/1999/xlink" content-type="arpha" xlink:type="simple">B4212ADE-EC44-5993-A1D8-1517731B9B80</object-id><label>Figure 7.</label><caption><p><bold>A</bold><italic><tp:taxon-name><tp:taxon-name-part taxon-name-part-type="genus" reg="Trichina">Trichina</tp:taxon-name-part><tp:taxon-name-part taxon-name-part-type="species" reg="elongata">elongata</tp:taxon-name-part></tp:taxon-name></italic> Haliday, 1833 <bold>B</bold><italic><tp:taxon-name><tp:taxon-name-part taxon-name-part-type="genus" reg="Trichina">Trichina</tp:taxon-name-part><tp:taxon-name-part taxon-name-part-type="species" reg="opaca">opaca</tp:taxon-name-part></tp:taxon-name></italic> Loew, 1864 <bold>C</bold><italic><tp:taxon-name><tp:taxon-name-part taxon-name-part-type="genus" reg="Trichina">Trichina</tp:taxon-name-part><tp:taxon-name-part taxon-name-part-type="species" reg="unilobata">unilobata</tp:taxon-name-part></tp:taxon-name></italic> Chvála, 1981 <bold>D</bold><italic><tp:taxon-name><tp:taxon-name-part taxon-name-part-type="genus" reg="Trichina">Trichina</tp:taxon-name-part><tp:taxon-name-part taxon-name-part-type="species" reg="azizi">azizi</tp:taxon-name-part></tp:taxon-name></italic> Zouhair &amp; Grootaert sp. nov. <bold>E</bold><italic><tp:taxon-name><tp:taxon-name-part taxon-name-part-type="genus" reg="Trichina">Trichina</tp:taxon-name-part><tp:taxon-name-part taxon-name-part-type="species" reg="rifensis">rifensis</tp:taxon-name-part></tp:taxon-name></italic> Zouhair &amp; Grootaert sp. nov. (Left antennal style missing) <bold>F</bold><italic><tp:taxon-name><tp:taxon-name-part taxon-name-part-type="genus" reg="Euthyneura">Euthyneura</tp:taxon-name-part><tp:taxon-name-part taxon-name-part-type="species" reg="myrtilli">myrtilli</tp:taxon-name-part></tp:taxon-name></italic> Macquart, 1836 <bold>G</bold><italic><tp:taxon-name><tp:taxon-name-part taxon-name-part-type="genus" reg="Oedalea">Oedalea</tp:taxon-name-part><tp:taxon-name-part taxon-name-part-type="species" reg="portugalica">portugalica</tp:taxon-name-part></tp:taxon-name></italic> Barták &amp; Grootaert, 2021.</p></caption><graphic xmlns:xlink="http://www.w3.org/1999/xlink" xlink:href="zookeys-1124-043_article-90077__-g007.jpg" position="float" orientation="portrait" xlink:type="simple" id="oo_754734.jpg"><uri content-type="original_file" xlink:type="simple">https://binary.pensoft.net/fig/754734</uri></graphic></fig></tp:treatment-sec></tp:taxon-treatment>
