# Supplementary material for: ﻿First records of Trichina Meigen, Euthyneura Macquart and Oedalea Meigen (Diptera, Hybotidae) from North Africa, with descriptions of two new species
Source: Zookeys. 2022 Oct 10;1124:43–58. doi: 10.3897/zookeys.1124.90077 (PMC9836733; doi:10.3897/zookeys.1124.90077)
Supplement: XML Treatment for Trichina azizi [file zookeys.1124.90077-treatment4.xml]

<!DOCTYPE tp:taxon-treatment
  PUBLIC "-//TaxonX//DTD Taxonomic Treatment Publishing DTD v0 20100105//EN" "tax-treatment-NSO.dtd">
<tp:taxon-treatment xmlns:tp="http://www.plazi.org/taxpub"><tp:treatment-meta><kwd-group><label>Taxon classification</label><kwd>
                <named-content content-type="kingdom">Animalia</named-content>
              </kwd><kwd>
                <named-content content-type="order">Diptera</named-content>
              </kwd><kwd>
                <named-content content-type="family">Hybotidae</named-content>
              </kwd></kwd-group><mixed-citation publication-type="journal"><person-group><name><surname>Zouhair</surname><given-names>Laila</given-names></name><name><surname>Grootaert</surname><given-names>Patrick</given-names></name><name><surname>Kettani</surname><given-names>Kawtar</given-names></name></person-group><article-title>﻿First records of <italic><tp:taxon-name><tp:taxon-name-part taxon-name-part-type="genus" reg="Trichina">Trichina</tp:taxon-name-part></tp:taxon-name></italic> Meigen, <italic><tp:taxon-name><tp:taxon-name-part taxon-name-part-type="genus" reg="Euthyneura">Euthyneura</tp:taxon-name-part></tp:taxon-name></italic> Macquart and <italic><tp:taxon-name><tp:taxon-name-part taxon-name-part-type="genus" reg="Oedalea">Oedalea</tp:taxon-name-part></tp:taxon-name></italic> Meigen (<tp:taxon-name><tp:taxon-name-part taxon-name-part-type="order">Diptera</tp:taxon-name-part></tp:taxon-name>, <tp:taxon-name><tp:taxon-name-part taxon-name-part-type="family">Hybotidae</tp:taxon-name-part></tp:taxon-name>) from North Africa, with descriptions of two new species</article-title><source>Zookeys</source><day>10</day><month>10</month><year>2022</year><volume>1124</volume><fpage>43</fpage><lpage>58</lpage><pub-id pub-id-type="doi">10.3897/zookeys.1124.90077</pub-id></mixed-citation></tp:treatment-meta><tp:nomenclature><label>﻿</label><tp:taxon-name>
              <object-id xmlns:xlink="http://www.w3.org/1999/xlink" content-type="arpha" xlink:type="simple">D49CFADD-FC3B-5A6F-A30C-CF1DCC4F5E9A</object-id>
              <tp:taxon-name-part taxon-name-part-type="genus" reg="Trichina">Trichina</tp:taxon-name-part>
              <tp:taxon-name-part taxon-name-part-type="species" reg="azizi">azizi</tp:taxon-name-part>
              <object-id xmlns:xlink="http://www.w3.org/1999/xlink" content-type="zoobank" xlink:type="simple">https://zoobank.org/E397A731-4350-4B07-8EA1-16E81947642E</object-id>
            </tp:taxon-name><tp:taxon-authority>Zouhair &amp; Grootaert</tp:taxon-authority><tp:taxon-status xmlns:xlink="http://www.w3.org/1999/xlink" xlink:type="simple">sp. nov.</tp:taxon-status><xref ref-type="fig" rid="F3">Figs 3A–D</xref><xref ref-type="fig" rid="F7">, 7D</xref></tp:nomenclature><tp:treatment-sec sec-type="material" id="SECID0EFVAE"><title>Material examined.</title><p><bold><italic>Holotype</italic>.</bold> 1♂. Morocco, Rif, Bouslimane, <abbrev xmlns:xlink="http://www.w3.org/1999/xlink" content-type="institution" xlink:title="National Park of Talassemtane" id="ABBRID0EQVAE" xlink:type="simple">NPTL</abbrev>, 1350 m, 28.iv.2019, sweep net, leg. K. Kettani, <abbrev xmlns:xlink="http://www.w3.org/1999/xlink" xlink:title="private collection of the first author" id="ABBRID0EVVAE" xlink:type="simple">PCLZ</abbrev>.</p></tp:treatment-sec><tp:treatment-sec sec-type="habitat" id="SECID0EZVAE"><title>Habitat.</title><p>(S6: Bouslimane) (Fig. <xref ref-type="fig" rid="F2">2</xref>): The holotype was swept from the foothills of Bouslimane mountain located at the south of the national park of Talassemtane. The habitat consists of a fir forest (<italic><tp:taxon-name><tp:taxon-name-part taxon-name-part-type="genus" reg="Abies">Abies</tp:taxon-name-part><tp:taxon-name-part taxon-name-part-type="species" reg="marocana">marocana</tp:taxon-name-part></tp:taxon-name></italic>) dominated by a humid bioclimate as part of the mesomediterranean zone. This fir formation grows on brown fersiallitic soil.</p><fig id="F2" position="float" orientation="portrait"><object-id xmlns:xlink="http://www.w3.org/1999/xlink" content-type="doi" xlink:type="simple">10.3897/zookeys.1124.90077.figure2</object-id><object-id xmlns:xlink="http://www.w3.org/1999/xlink" content-type="arpha" xlink:type="simple">1147EDEF-022F-5D90-96ED-806676659C6C</object-id><label>Figure 2.</label><caption><p>Type habitat of <italic><tp:taxon-name><tp:taxon-name-part taxon-name-part-type="genus" reg="Trichina">Trichina</tp:taxon-name-part><tp:taxon-name-part taxon-name-part-type="species" reg="azizi">azizi</tp:taxon-name-part></tp:taxon-name></italic> Zouhair &amp; Grootaert, sp. nov. in the fir forest at Bouslimane locality (Photo: K. Kettani, 28.04.2019).</p></caption><graphic xmlns:xlink="http://www.w3.org/1999/xlink" xlink:href="zookeys-1124-043_article-90077__-g002.jpg" position="float" orientation="portrait" xlink:type="simple" id="oo_754729.jpg"><uri content-type="original_file" xlink:type="simple">https://binary.pensoft.net/fig/754729</uri></graphic></fig></tp:treatment-sec><tp:treatment-sec sec-type="Differential diagnosis" id="SECID0EGXAE"><title>Differential diagnosis.</title><p><italic><tp:taxon-name><tp:taxon-name-part taxon-name-part-type="genus" reg="Trichina">Trichina</tp:taxon-name-part><tp:taxon-name-part taxon-name-part-type="species" reg="azizi">azizi</tp:taxon-name-part></tp:taxon-name></italic> sp. nov. has 3<sup>rd</sup> antennal segment considerably long and slender like in <italic><tp:taxon-name><tp:taxon-name-part taxon-name-part-type="genus" reg="Trichina">T.</tp:taxon-name-part><tp:taxon-name-part taxon-name-part-type="species" reg="elongata">elongata</tp:taxon-name-part></tp:taxon-name></italic> according to the specimen we have and to the description in <xref ref-type="bibr" rid="B7">Chvála (1983)</xref>, but it differs in length since it is less than 3.4 times as long as broad in <italic><tp:taxon-name><tp:taxon-name-part taxon-name-part-type="genus" reg="Trichina">T.</tp:taxon-name-part><tp:taxon-name-part taxon-name-part-type="species" reg="elongata">elongata</tp:taxon-name-part></tp:taxon-name></italic> (<xref ref-type="bibr" rid="B3">Barták and Kubík 2009</xref>) whereas it is more than 3.6 times as long as broad in the new species. Both species differ also in the length of the stylus, which in the new species is little longer than half-length of 3<sup>rd</sup> segment; while in <italic><tp:taxon-name><tp:taxon-name-part taxon-name-part-type="genus" reg="Trichina">T.</tp:taxon-name-part><tp:taxon-name-part taxon-name-part-type="species" reg="elongata">elongata</tp:taxon-name-part></tp:taxon-name></italic>, the stylus is less than half the length of the 3<sup>rd</sup> segment. The bare terminal part of antennae is shorter than the pubescent thicker basal part which is the same in both. The new species has only two pairs of scutellar setae, like in <italic><tp:taxon-name><tp:taxon-name-part taxon-name-part-type="genus" reg="Trichina">T.</tp:taxon-name-part><tp:taxon-name-part taxon-name-part-type="species" reg="elongata">elongata</tp:taxon-name-part></tp:taxon-name></italic> and also in <italic><tp:taxon-name><tp:taxon-name-part taxon-name-part-type="genus" reg="Trichina">T.</tp:taxon-name-part><tp:taxon-name-part taxon-name-part-type="species" reg="clavipes">clavipes</tp:taxon-name-part></tp:taxon-name></italic> and <italic><tp:taxon-name><tp:taxon-name-part taxon-name-part-type="genus" reg="Trichina">T.</tp:taxon-name-part><tp:taxon-name-part taxon-name-part-type="species" reg="bilobata">bilobata</tp:taxon-name-part></tp:taxon-name></italic>. In addition, it can be recognized by yellowish hind trochanter, femora, tibiae and metatarsi, and by the lack of a ventral spine on hind trochanters, like in <italic><tp:taxon-name><tp:taxon-name-part taxon-name-part-type="genus" reg="Trichina">T.</tp:taxon-name-part><tp:taxon-name-part taxon-name-part-type="species" reg="opaca">opaca</tp:taxon-name-part></tp:taxon-name></italic>. Male terminalia with the hypandrial projection is rather long, like in <italic><tp:taxon-name><tp:taxon-name-part taxon-name-part-type="genus" reg="Trichina">T.</tp:taxon-name-part><tp:taxon-name-part taxon-name-part-type="species" reg="elongata">elongata</tp:taxon-name-part></tp:taxon-name></italic>, but in the latter it is more slender than in the new species. The left surstylus is similar in structure to that of <italic><tp:taxon-name><tp:taxon-name-part taxon-name-part-type="genus" reg="Trichina">T.</tp:taxon-name-part><tp:taxon-name-part taxon-name-part-type="species" reg="elongata">elongata</tp:taxon-name-part></tp:taxon-name></italic>, but it is not sharpened apically like in <italic><tp:taxon-name><tp:taxon-name-part taxon-name-part-type="genus" reg="Trichina">T.</tp:taxon-name-part><tp:taxon-name-part taxon-name-part-type="species" reg="elongata">elongata</tp:taxon-name-part></tp:taxon-name></italic>. The right surstylus is spiny apically and sub-apically, which is the most important diagnostic character in this new species. Cerci are long and well developed but the left cercus is longer than the right one.</p></tp:treatment-sec><tp:treatment-sec sec-type="etymology" id="SECID0ET2AE"><title>Etymology.</title><p>This species is dedicated to the father (Aziz Zouhair) of the first author.</p></tp:treatment-sec><tp:treatment-sec sec-type="description" id="SECID0EY2AE"><title>Description.</title><p><bold>Male</bold>. Small brown species (2.8 mm) (Fig. <xref ref-type="fig" rid="F7">7D</xref>).</p><p><bold><italic>Head</italic>.</bold> Brown in ground colour. Ommatidia bicoloured. Antennae brown, with postpedicel considerably long and slender with 0.22 mm long over 0.06 mm wide, stylus is 0.134 mm long (0.6 × the length of postpedicel hence a little longer than half the length), its bare terminal part shorter than the pubescent thicker basal part. Palpus small, brownish, with a brownish bristle. Proboscis paler. Face narrow, less than width of scape.</p><p><bold><italic>Thorax</italic>.</bold> Entirely brown, (unfortunately, all thoracic setae are broken, but according to setae follicles, 2 pairs of scutellar setae). Mesonotum shining black except for the extreme anterior border that bears some sparse microtrichia, the notopleural depression with some denser microtrichia, but is still subshining black. Wings very faintly brown yellowish infuscated, veins pale brown, pterostigma yellowish brown and indistinct, costa running to tip of M1, squamae including fringes brown, halters brown yellowish. Legs almost uniformly brownish leaving hind trochanter, femora, tibia, and hind metatarsi yellowish. Fore femur slender with paler hairs; mid femur with 2 ventral rows of dark and thick bristles; hind femur longer than mid and fore femora, with a row of thick and long spine-like bristles. No spine on the hind trochanter. Fore tibia more slender at base, covered with small paler hairs; mid tibia very slender than fore tibia and covered mostly with dark hairs; hind tibia much longer than fore and mid tibiae, laterally compressed and dilated towards tip.</p><p><bold><italic>Abdomen</italic>.</bold> Brown, tergites and sternites covered with scattered black setulae. Terminalia somewhat large and blackish brown, with spiny right surstylus in apical and sub-apical parts (Fig. <xref ref-type="fig" rid="F3">3B, D</xref>), left surstylus longer and slender in comparison with right surstylus, hypandrial projection moderately long, slender (Fig. <xref ref-type="fig" rid="F3">3D</xref>). Cerci longer than wider, the left cercus longer than the right cercus (Fig. <xref ref-type="fig" rid="F3">3B</xref>).</p><fig id="F3" position="float" orientation="portrait"><object-id xmlns:xlink="http://www.w3.org/1999/xlink" content-type="doi" xlink:type="simple">10.3897/zookeys.1124.90077.figure3</object-id><object-id xmlns:xlink="http://www.w3.org/1999/xlink" content-type="arpha" xlink:type="simple">5A497799-A761-5658-BAE1-22E85A22BF49</object-id><label>Figure 3.</label><caption><p><italic><tp:taxon-name><tp:taxon-name-part taxon-name-part-type="genus" reg="Trichina">Trichina</tp:taxon-name-part><tp:taxon-name-part taxon-name-part-type="species" reg="azizi">azizi</tp:taxon-name-part></tp:taxon-name></italic> Zouhair &amp; Grootaert sp. nov., Holotype male, terminalia <bold>A</bold> right surstylus, lateral view <bold>B</bold> epandrium, dorsal view <bold>C</bold> left surstylus, lateral view <bold>D</bold> epandrium, ventral view. Scale: 0.1 mm. (Drawn by Patrick Grootaert).</p></caption><graphic xmlns:xlink="http://www.w3.org/1999/xlink" xlink:href="zookeys-1124-043_article-90077__-g003.jpg" position="float" orientation="portrait" xlink:type="simple" id="oo_754730.jpg"><uri content-type="original_file" xlink:type="simple">https://binary.pensoft.net/fig/754730</uri></graphic></fig><p><bold>Female.</bold> (Unknown).</p><p>Abbreviations: ae: aedeagus (phallus); cer: cercus; hyp: hypandrium; hypp: hypandrial projection; lel: left epandrial lamella; ls: left surstylus; rel: right epandrial lamella; rs: right surstylus.</p></tp:treatment-sec><tp:treatment-sec><!--Section generated to contain objects referenced in tp:taxon-treatment.--><fig id="F7" position="float" orientation="portrait"><object-id xmlns:xlink="http://www.w3.org/1999/xlink" content-type="doi" xlink:type="simple">10.3897/zookeys.1124.90077.figure7</object-id><object-id xmlns:xlink="http://www.w3.org/1999/xlink" content-type="arpha" xlink:type="simple">B4212ADE-EC44-5993-A1D8-1517731B9B80</object-id><label>Figure 7.</label><caption><p><bold>A</bold><italic><tp:taxon-name><tp:taxon-name-part taxon-name-part-type="genus" reg="Trichina">Trichina</tp:taxon-name-part><tp:taxon-name-part taxon-name-part-type="species" reg="elongata">elongata</tp:taxon-name-part></tp:taxon-name></italic> Haliday, 1833 <bold>B</bold><italic><tp:taxon-name><tp:taxon-name-part taxon-name-part-type="genus" reg="Trichina">Trichina</tp:taxon-name-part><tp:taxon-name-part taxon-name-part-type="species" reg="opaca">opaca</tp:taxon-name-part></tp:taxon-name></italic> Loew, 1864 <bold>C</bold><italic><tp:taxon-name><tp:taxon-name-part taxon-name-part-type="genus" reg="Trichina">Trichina</tp:taxon-name-part><tp:taxon-name-part taxon-name-part-type="species" reg="unilobata">unilobata</tp:taxon-name-part></tp:taxon-name></italic> Chvála, 1981 <bold>D</bold><italic><tp:taxon-name><tp:taxon-name-part taxon-name-part-type="genus" reg="Trichina">Trichina</tp:taxon-name-part><tp:taxon-name-part taxon-name-part-type="species" reg="azizi">azizi</tp:taxon-name-part></tp:taxon-name></italic> Zouhair &amp; Grootaert sp. nov. <bold>E</bold><italic><tp:taxon-name><tp:taxon-name-part taxon-name-part-type="genus" reg="Trichina">Trichina</tp:taxon-name-part><tp:taxon-name-part taxon-name-part-type="species" reg="rifensis">rifensis</tp:taxon-name-part></tp:taxon-name></italic> Zouhair &amp; Grootaert sp. nov. (Left antennal style missing) <bold>F</bold><italic><tp:taxon-name><tp:taxon-name-part taxon-name-part-type="genus" reg="Euthyneura">Euthyneura</tp:taxon-name-part><tp:taxon-name-part taxon-name-part-type="species" reg="myrtilli">myrtilli</tp:taxon-name-part></tp:taxon-name></italic> Macquart, 1836 <bold>G</bold><italic><tp:taxon-name><tp:taxon-name-part taxon-name-part-type="genus" reg="Oedalea">Oedalea</tp:taxon-name-part><tp:taxon-name-part taxon-name-part-type="species" reg="portugalica">portugalica</tp:taxon-name-part></tp:taxon-name></italic> Barták &amp; Grootaert, 2021.</p></caption><graphic xmlns:xlink="http://www.w3.org/1999/xlink" xlink:href="zookeys-1124-043_article-90077__-g007.jpg" position="float" orientation="portrait" xlink:type="simple" id="oo_754734.jpg"><uri content-type="original_file" xlink:type="simple">https://binary.pensoft.net/fig/754734</uri></graphic></fig></tp:treatment-sec><ref-list><ref id="B7"><mixed-citation xmlns:xlink="http://www.w3.org/1999/xlink" xlink:type="simple"><person-group><name name-style="western"><surname>Chvála</surname><given-names>M</given-names></name></person-group> (<year>1983</year>) <article-title>The <tp:taxon-name><tp:taxon-name-part taxon-name-part-type="superfamily">Empidoidea</tp:taxon-name-part></tp:taxon-name> (<tp:taxon-name><tp:taxon-name-part taxon-name-part-type="order">Diptera</tp:taxon-name-part></tp:taxon-name>) of Fennoscandia and Denmark. II. General part. The families <tp:taxon-name><tp:taxon-name-part taxon-name-part-type="family">Hybotidae</tp:taxon-name-part></tp:taxon-name>, <tp:taxon-name><tp:taxon-name-part taxon-name-part-type="family">Atelestidae</tp:taxon-name-part></tp:taxon-name> and <tp:taxon-name><tp:taxon-name-part taxon-name-part-type="family">Microphoridae</tp:taxon-name-part></tp:taxon-name>.</article-title><source>Fauna entomologica Scandinavica</source><volume>12</volume>: <fpage>1</fpage>–<lpage>279</lpage>.</mixed-citation></ref><ref id="B3"><mixed-citation xmlns:xlink="http://www.w3.org/1999/xlink" xlink:type="simple"><person-group><name name-style="western"><surname>Barták</surname><given-names>M</given-names></name><name name-style="western"><surname>Kubík</surname><given-names>Š</given-names></name></person-group> (<year>2009</year>) <article-title>A new species of the genus <italic><tp:taxon-name><tp:taxon-name-part taxon-name-part-type="genus">Trichina</tp:taxon-name-part></tp:taxon-name></italic> (<tp:taxon-name><tp:taxon-name-part taxon-name-part-type="order">Diptera</tp:taxon-name-part></tp:taxon-name>: <tp:taxon-name><tp:taxon-name-part taxon-name-part-type="family">Hybotidae</tp:taxon-name-part></tp:taxon-name>) with a key to European species.</article-title><source>Biologia</source><volume>64</volume>: <fpage>947</fpage>–<lpage>950</lpage>. <ext-link xlink:href="10.2478/s11756-009-0145-0" ext-link-type="doi" xlink:type="simple">https://doi.org/10.2478/s11756-009-0145-0</ext-link></mixed-citation></ref></ref-list></tp:taxon-treatment>
