# Supplementary material for: ﻿First records of Trichina Meigen, Euthyneura Macquart and Oedalea Meigen (Diptera, Hybotidae) from North Africa, with descriptions of two new species
Source: Zookeys. 2022 Oct 10;1124:43–58. doi: 10.3897/zookeys.1124.90077 (PMC9836733; doi:10.3897/zookeys.1124.90077)
Supplement: XML Treatment for Trichina rifensis [file zookeys.1124.90077-treatment5.xml]

<!DOCTYPE tp:taxon-treatment
  PUBLIC "-//TaxonX//DTD Taxonomic Treatment Publishing DTD v0 20100105//EN" "tax-treatment-NSO.dtd">
<tp:taxon-treatment xmlns:tp="http://www.plazi.org/taxpub"><tp:treatment-meta><kwd-group><label>Taxon classification</label><kwd>
                <named-content content-type="kingdom">Animalia</named-content>
              </kwd><kwd>
                <named-content content-type="order">Diptera</named-content>
              </kwd><kwd>
                <named-content content-type="family">Hybotidae</named-content>
              </kwd></kwd-group><mixed-citation publication-type="journal"><person-group><name><surname>Zouhair</surname><given-names>Laila</given-names></name><name><surname>Grootaert</surname><given-names>Patrick</given-names></name><name><surname>Kettani</surname><given-names>Kawtar</given-names></name></person-group><article-title>﻿First records of <italic><tp:taxon-name><tp:taxon-name-part taxon-name-part-type="genus" reg="Trichina">Trichina</tp:taxon-name-part></tp:taxon-name></italic> Meigen, <italic><tp:taxon-name><tp:taxon-name-part taxon-name-part-type="genus" reg="Euthyneura">Euthyneura</tp:taxon-name-part></tp:taxon-name></italic> Macquart and <italic><tp:taxon-name><tp:taxon-name-part taxon-name-part-type="genus" reg="Oedalea">Oedalea</tp:taxon-name-part></tp:taxon-name></italic> Meigen (<tp:taxon-name><tp:taxon-name-part taxon-name-part-type="order">Diptera</tp:taxon-name-part></tp:taxon-name>, <tp:taxon-name><tp:taxon-name-part taxon-name-part-type="family">Hybotidae</tp:taxon-name-part></tp:taxon-name>) from North Africa, with descriptions of two new species</article-title><source>Zookeys</source><day>10</day><month>10</month><year>2022</year><volume>1124</volume><fpage>43</fpage><lpage>58</lpage><pub-id pub-id-type="doi">10.3897/zookeys.1124.90077</pub-id></mixed-citation></tp:treatment-meta><tp:nomenclature><label>﻿</label><tp:taxon-name>
              <object-id xmlns:xlink="http://www.w3.org/1999/xlink" content-type="arpha" xlink:type="simple">1DDE80D4-323B-5F21-807C-6EE93BA65B29</object-id>
              <tp:taxon-name-part taxon-name-part-type="genus" reg="Trichina">Trichina</tp:taxon-name-part>
              <tp:taxon-name-part taxon-name-part-type="species" reg="rifensis">rifensis</tp:taxon-name-part>
              <object-id xmlns:xlink="http://www.w3.org/1999/xlink" content-type="zoobank" xlink:type="simple">https://zoobank.org/FB3A6D61-8C16-4AAC-A20D-E7D7EA783F7A</object-id>
            </tp:taxon-name><tp:taxon-authority>Zouhair &amp; Grootaert</tp:taxon-authority><tp:taxon-status xmlns:xlink="http://www.w3.org/1999/xlink" xlink:type="simple">sp. nov.</tp:taxon-status><xref ref-type="fig" rid="F5">Figs 5A–D</xref><xref ref-type="fig" rid="F7">, 7E</xref></tp:nomenclature><tp:treatment-sec sec-type="material" id="SECID0E36AE"><title>Material examined.</title><p><bold><italic>Holotype</italic>.</bold> 1♂. Morocco, Rif, <abbrev xmlns:xlink="http://www.w3.org/1999/xlink" content-type="institution" xlink:title="Project of Natural Park of Bouhachem" id="ABBRID0EIAAG" xlink:type="simple">PNPB</abbrev>, Lemtahane, 964 m, 7.v.2017–30.v.2017, Malaise trap, leg. K. Kettani, <abbrev xmlns:xlink="http://www.w3.org/1999/xlink" xlink:title="private collection of the first author" id="ABBRID0ENAAG" xlink:type="simple">PCLZ</abbrev>.</p></tp:treatment-sec><tp:treatment-sec sec-type="habitat" id="SECID0ERAAG"><title>Habitat.</title><p>(S4: Lemtahane) (Fig. <xref ref-type="fig" rid="F4">4</xref>): The Malaise trap was set up in a scrubland composed of <italic><tp:taxon-name><tp:taxon-name-part taxon-name-part-type="genus" reg="Pinus">Pinus</tp:taxon-name-part><tp:taxon-name-part taxon-name-part-type="species" reg="pinaster">pinaster</tp:taxon-name-part></tp:taxon-name></italic> and some fruit trees growing on siliceous soil. The bioclimate is subhumid and favours thermo-Mediterranean vegetation.</p><fig id="F4" position="float" orientation="portrait"><object-id xmlns:xlink="http://www.w3.org/1999/xlink" content-type="doi" xlink:type="simple">10.3897/zookeys.1124.90077.figure4</object-id><object-id xmlns:xlink="http://www.w3.org/1999/xlink" content-type="arpha" xlink:type="simple">4A26C037-2071-5451-8D61-BCCF86C32BA2</object-id><label>Figure 4.</label><caption><p>Type habitat of <italic><tp:taxon-name><tp:taxon-name-part taxon-name-part-type="genus" reg="Trichina">Trichina</tp:taxon-name-part><tp:taxon-name-part taxon-name-part-type="species" reg="rifensis">rifensis</tp:taxon-name-part></tp:taxon-name></italic> Zouhair &amp; Grootaert sp. nov., in Lemtahane (Photo: K. Kettani, 07.05.2017).</p></caption><graphic xmlns:xlink="http://www.w3.org/1999/xlink" xlink:href="zookeys-1124-043_article-90077__-g004.jpg" position="float" orientation="portrait" xlink:type="simple" id="oo_754731.jpg"><uri content-type="original_file" xlink:type="simple">https://binary.pensoft.net/fig/754731</uri></graphic></fig></tp:treatment-sec><tp:treatment-sec sec-type="Differential diagnosis" id="SECID0E5BAG"><title>Differential diagnosis.</title><p>The newly described species <italic><tp:taxon-name><tp:taxon-name-part taxon-name-part-type="genus" reg="Trichina">Trichina</tp:taxon-name-part><tp:taxon-name-part taxon-name-part-type="species" reg="rifensis">rifensis</tp:taxon-name-part></tp:taxon-name></italic> sp. nov., is very similar to <italic><tp:taxon-name><tp:taxon-name-part taxon-name-part-type="genus" reg="Trichina">T.</tp:taxon-name-part><tp:taxon-name-part taxon-name-part-type="species" reg="opaca">opaca</tp:taxon-name-part></tp:taxon-name></italic> as it is described in <xref ref-type="bibr" rid="B7">Chvála (1983)</xref> and according to the key of <italic><tp:taxon-name><tp:taxon-name-part taxon-name-part-type="genus" reg="Trichina">Trichina</tp:taxon-name-part></tp:taxon-name></italic> in <xref ref-type="bibr" rid="B3">Barták and Kubík (2009)</xref> and to our <italic><tp:taxon-name><tp:taxon-name-part taxon-name-part-type="genus" reg="Trichina">T.</tp:taxon-name-part><tp:taxon-name-part taxon-name-part-type="species" reg="opaca">opaca</tp:taxon-name-part></tp:taxon-name></italic> specimen, in: the absence of the ventral spine in hind trochanters, and in the colour of legs which are extensively blackish to blackish brown, with the knees and extreme base of tibiae often paler. It is similar to <italic><tp:taxon-name><tp:taxon-name-part taxon-name-part-type="genus" reg="Trichina">T.</tp:taxon-name-part><tp:taxon-name-part taxon-name-part-type="species" reg="opaca">opaca</tp:taxon-name-part></tp:taxon-name></italic> also in having the same number of scutellar pairs setae (3 pairs). The wings are conspicuously darkened brown, veins blackish, squamae including fringes and halters deep black in both species. However, both species differ in the pruinosity of the mesonotum: in the new species, the mesonotum is shining black but anteriorly there is a very narrow stripe with weak microtrichia and the notopleural depression is more distinctly set with microtrichia (not grey dusted), while in <italic><tp:taxon-name><tp:taxon-name-part taxon-name-part-type="genus" reg="Trichina">T.</tp:taxon-name-part><tp:taxon-name-part taxon-name-part-type="species" reg="opaca">opaca</tp:taxon-name-part></tp:taxon-name></italic> the mesonotum is entirely thinly brownish pollinose and consequently rather dulled, and differ also in the length of the 3d antennal segment that is less than 3.2 times as long as broad in <italic><tp:taxon-name><tp:taxon-name-part taxon-name-part-type="genus" reg="Trichina">T.</tp:taxon-name-part><tp:taxon-name-part taxon-name-part-type="species" reg="opaca">opaca</tp:taxon-name-part></tp:taxon-name></italic>, while it is more than 3.2 times (4 times) as long as broad in <italic><tp:taxon-name><tp:taxon-name-part taxon-name-part-type="genus" reg="Trichina">T.</tp:taxon-name-part><tp:taxon-name-part taxon-name-part-type="species" reg="rifensis">rifensis</tp:taxon-name-part></tp:taxon-name></italic> sp. nov. The male terminalia in the new species is with the hypandrial projection much longer than in <italic><tp:taxon-name><tp:taxon-name-part taxon-name-part-type="genus" reg="Trichina">T.</tp:taxon-name-part><tp:taxon-name-part taxon-name-part-type="species" reg="opaca">opaca</tp:taxon-name-part></tp:taxon-name></italic>, the structure of the left surstylus is similar in the two species so that is C-shaped in both. The right surstylus of the new species is spiny in the apical and sub-apical parts contrary to <italic><tp:taxon-name><tp:taxon-name-part taxon-name-part-type="genus" reg="Trichina">T.</tp:taxon-name-part><tp:taxon-name-part taxon-name-part-type="species" reg="opaca">opaca</tp:taxon-name-part></tp:taxon-name></italic>, which forms an important differential diagnosis character, cerci are equal in length and shape in <italic><tp:taxon-name><tp:taxon-name-part taxon-name-part-type="genus" reg="Trichina">T.</tp:taxon-name-part><tp:taxon-name-part taxon-name-part-type="species" reg="opaca">opaca</tp:taxon-name-part></tp:taxon-name></italic>, while in the new species, the left cercus is narrower and longer than the right cercus which is shorter and conical in shape.</p></tp:treatment-sec><tp:treatment-sec sec-type="etymology" id="SECID0EBGAG"><title>Etymology.</title><p>The new species is named <italic><tp:taxon-name><tp:taxon-name-part taxon-name-part-type="genus" reg="Trichina"/><tp:taxon-name-part taxon-name-part-type="species" reg="rifensis">rifensis</tp:taxon-name-part></tp:taxon-name></italic>, after the <tp:taxon-name><tp:taxon-name-part taxon-name-part-type="genus" reg="Moroccan">Moroccan</tp:taxon-name-part></tp:taxon-name> Rif region where it was found.</p></tp:treatment-sec><tp:treatment-sec sec-type="description" id="SECID0EXGAG"><title>Description.</title><p><bold>Male</bold>. Black species with body small (3 mm) Fig. <xref ref-type="fig" rid="F7">7E</xref>.</p><p><bold><italic>Head</italic>.</bold> Black in ground colour. Eyes meeting on frons for a long distance. A distinct prominent ocellar tubercle with 2 pairs of ocellar bristles, anterior pair as long as posterior one, occiput and vertex finely greyish pollinose, covered with black and distinct hairs. Face linear, narrow less than width of scape. Antennae entirely black, inserted at middle of head in profile with postpedicel is 0.24 mm long over 0.06 mm wide, stylus (apical naked part missing) has the basal part and the thickened second segment 0.079 mm long. Palpus short with a very long black apical bristle, 1.5 times as long as palpus and a subapical bristle half as long as apical one. Proboscis yellowish, pointing obliquely forward and covered with several brownish hairs.</p><p><bold><italic>Thorax</italic>.</bold> Polished black with all hairs black and long. Acr biserial, dc uniserial, ending in 1 pair of very long prescutellars, 1 humeral, 1 notopleural, 1 postalar bristles, 3 scutellar pairs. Mesonotum covered with microtrichia. Mesonotum shining black but anterior part with a very narrow stripe with weak microtrichia, notopleural depression more distinctly set with microtrichia (not grey dusted). Wings conspicuously brownish, stigma blackish brown extending to tip of vein R2+3, veins blackish brown, costa reaching vein M1, squamae, including fringes, and halters black. Legs mostly covered with hairs, extensively blackish leaving base of hind tibia and knees paler. No spine on hind trochanter. Fore femur rather slender, covered with paler hairs and bearing 6–8 black bristles apically; mid femur with 2 rows of paler bristles and 2–4 black bristles apically; hind femur much longer than fore and mid femora with ventral and dorsal paler bristles. Fore tibia rather slender, with black hairs; mid tibia with distinct a pair of black and strong bristles; hind tibia much longer than fore and mid tibiae, laterally compressed and dilated towards tip, with 2 rows of black bristles, with one dorsal black bristle.</p><p><bold><italic>Abdomen</italic>.</bold> Tergites and sternites blackish, covered with scattered black setulae. Terminalia black, with right surstylus somewhat robust and spiny in sub-apical and apical parts (Fig. <xref ref-type="fig" rid="F5">5B, D</xref>), left surstylus slender and hypandrial projection long and slender. Right cercus shorter, conical, left cercus longer and narrower (Fig. <xref ref-type="fig" rid="F5">5B</xref>).</p><fig id="F5" position="float" orientation="portrait"><object-id xmlns:xlink="http://www.w3.org/1999/xlink" content-type="doi" xlink:type="simple">10.3897/zookeys.1124.90077.figure5</object-id><object-id xmlns:xlink="http://www.w3.org/1999/xlink" content-type="arpha" xlink:type="simple">B8E62B67-757B-540B-B610-E0787AC1898E</object-id><label>Figure 5.</label><caption><p><italic><tp:taxon-name><tp:taxon-name-part taxon-name-part-type="genus" reg="Trichina">Trichina</tp:taxon-name-part><tp:taxon-name-part taxon-name-part-type="species" reg="rifensis">rifensis</tp:taxon-name-part></tp:taxon-name></italic> Zouhair &amp; Grootaert sp. nov., Holotype male terminalia <bold>A</bold> right surstylus, lateral view <bold>B</bold> epandrium, dorsal view <bold>C</bold> left surstylus, lateral view <bold>D</bold> epandrium, ventral view. Scale: 0.1 mm. (Drawn by Patrick Grootaert).</p></caption><graphic xmlns:xlink="http://www.w3.org/1999/xlink" xlink:href="zookeys-1124-043_article-90077__-g005.jpg" position="float" orientation="portrait" xlink:type="simple" id="oo_754732.jpg"><uri content-type="original_file" xlink:type="simple">https://binary.pensoft.net/fig/754732</uri></graphic></fig><p><bold>Female.</bold> (Unknown)</p><p>Abbreviations: ae: aedeagus (phallus); cer: cercus; hyp: hypandrium; hypp: hypandrial projection; lel: left epandrial lamella; ls: left surstylus; rel: right epandrial lamella. rs: right surstylus.</p></tp:treatment-sec><tp:treatment-sec sec-type="General comments" id="SECID0EFJAG"><title>General comments.</title><p>Despite the male terminalia of the two new species described above being very similar in structure, it is easy to distinguish between the both species: <italic><tp:taxon-name><tp:taxon-name-part taxon-name-part-type="genus" reg="Trichina">Trichina</tp:taxon-name-part><tp:taxon-name-part taxon-name-part-type="species" reg="azizi">azizi</tp:taxon-name-part></tp:taxon-name></italic> sp. nov. has yellowish hind trochanters, femora tibiae and metatarsi, so it is very distinct from <italic><tp:taxon-name><tp:taxon-name-part taxon-name-part-type="genus" reg="Trichina">Trichina</tp:taxon-name-part><tp:taxon-name-part taxon-name-part-type="species" reg="rifensis">rifensis</tp:taxon-name-part></tp:taxon-name></italic> sp. nov., which has entirely black hind trochanters, femora, tibiae (except at base) and tarsi, as may be seen in Fig. <xref ref-type="fig" rid="F7">7D, E</xref>.</p><p>Compared to other species of <italic><tp:taxon-name><tp:taxon-name-part taxon-name-part-type="genus" reg="Trichina">Trichina</tp:taxon-name-part></tp:taxon-name></italic> described so far, <italic><tp:taxon-name><tp:taxon-name-part taxon-name-part-type="genus" reg="Trichina">Trichina</tp:taxon-name-part><tp:taxon-name-part taxon-name-part-type="species" reg="rifensis">rifensis</tp:taxon-name-part></tp:taxon-name></italic> sp. nov., is very close to <italic><tp:taxon-name><tp:taxon-name-part taxon-name-part-type="genus" reg="Trichina">Trichina</tp:taxon-name-part><tp:taxon-name-part taxon-name-part-type="species" reg="opaca">opaca</tp:taxon-name-part></tp:taxon-name></italic> in most morphological characters (colour of legs and wings, shape of antennae, number of scutellar pairs, absence of hind trochanters spine(s)) but as we previously noted in the differential diagnosis to this new species, it differs clearly in the male terminalia. As to <italic><tp:taxon-name><tp:taxon-name-part taxon-name-part-type="genus" reg="Trichina">Trichina</tp:taxon-name-part><tp:taxon-name-part taxon-name-part-type="species" reg="azizi">azizi</tp:taxon-name-part></tp:taxon-name></italic> sp. nov., is similar to <italic><tp:taxon-name><tp:taxon-name-part taxon-name-part-type="genus" reg="Trichina">T.</tp:taxon-name-part><tp:taxon-name-part taxon-name-part-type="species" reg="elongata">elongata</tp:taxon-name-part></tp:taxon-name></italic> in the shape of the antennae, number of scutellar pairs and absence of the trochanter spine, but it is easy to differentiate these species by the male terminalia as we have described in the differential diagnosis above. The common character between the right surstylus of the both new species is that they are spiny, which is a character not described in <italic><tp:taxon-name><tp:taxon-name-part taxon-name-part-type="genus" reg="Trichina">Trichina</tp:taxon-name-part></tp:taxon-name></italic> at all.</p></tp:treatment-sec><tp:treatment-sec><!--Section generated to contain objects referenced in tp:taxon-treatment.--><fig id="F7" position="float" orientation="portrait"><object-id xmlns:xlink="http://www.w3.org/1999/xlink" content-type="doi" xlink:type="simple">10.3897/zookeys.1124.90077.figure7</object-id><object-id xmlns:xlink="http://www.w3.org/1999/xlink" content-type="arpha" xlink:type="simple">B4212ADE-EC44-5993-A1D8-1517731B9B80</object-id><label>Figure 7.</label><caption><p><bold>A</bold><italic><tp:taxon-name><tp:taxon-name-part taxon-name-part-type="genus" reg="Trichina">Trichina</tp:taxon-name-part><tp:taxon-name-part taxon-name-part-type="species" reg="elongata">elongata</tp:taxon-name-part></tp:taxon-name></italic> Haliday, 1833 <bold>B</bold><italic><tp:taxon-name><tp:taxon-name-part taxon-name-part-type="genus" reg="Trichina">Trichina</tp:taxon-name-part><tp:taxon-name-part taxon-name-part-type="species" reg="opaca">opaca</tp:taxon-name-part></tp:taxon-name></italic> Loew, 1864 <bold>C</bold><italic><tp:taxon-name><tp:taxon-name-part taxon-name-part-type="genus" reg="Trichina">Trichina</tp:taxon-name-part><tp:taxon-name-part taxon-name-part-type="species" reg="unilobata">unilobata</tp:taxon-name-part></tp:taxon-name></italic> Chvála, 1981 <bold>D</bold><italic><tp:taxon-name><tp:taxon-name-part taxon-name-part-type="genus" reg="Trichina">Trichina</tp:taxon-name-part><tp:taxon-name-part taxon-name-part-type="species" reg="azizi">azizi</tp:taxon-name-part></tp:taxon-name></italic> Zouhair &amp; Grootaert sp. nov. <bold>E</bold><italic><tp:taxon-name><tp:taxon-name-part taxon-name-part-type="genus" reg="Trichina">Trichina</tp:taxon-name-part><tp:taxon-name-part taxon-name-part-type="species" reg="rifensis">rifensis</tp:taxon-name-part></tp:taxon-name></italic> Zouhair &amp; Grootaert sp. nov. (Left antennal style missing) <bold>F</bold><italic><tp:taxon-name><tp:taxon-name-part taxon-name-part-type="genus" reg="Euthyneura">Euthyneura</tp:taxon-name-part><tp:taxon-name-part taxon-name-part-type="species" reg="myrtilli">myrtilli</tp:taxon-name-part></tp:taxon-name></italic> Macquart, 1836 <bold>G</bold><italic><tp:taxon-name><tp:taxon-name-part taxon-name-part-type="genus" reg="Oedalea">Oedalea</tp:taxon-name-part><tp:taxon-name-part taxon-name-part-type="species" reg="portugalica">portugalica</tp:taxon-name-part></tp:taxon-name></italic> Barták &amp; Grootaert, 2021.</p></caption><graphic xmlns:xlink="http://www.w3.org/1999/xlink" xlink:href="zookeys-1124-043_article-90077__-g007.jpg" position="float" orientation="portrait" xlink:type="simple" id="oo_754734.jpg"><uri content-type="original_file" xlink:type="simple">https://binary.pensoft.net/fig/754734</uri></graphic></fig></tp:treatment-sec><ref-list><ref id="B7"><mixed-citation xmlns:xlink="http://www.w3.org/1999/xlink" xlink:type="simple"><person-group><name name-style="western"><surname>Chvála</surname><given-names>M</given-names></name></person-group> (<year>1983</year>) <article-title>The <tp:taxon-name><tp:taxon-name-part taxon-name-part-type="superfamily">Empidoidea</tp:taxon-name-part></tp:taxon-name> (<tp:taxon-name><tp:taxon-name-part taxon-name-part-type="order">Diptera</tp:taxon-name-part></tp:taxon-name>) of Fennoscandia and Denmark. II. General part. The families <tp:taxon-name><tp:taxon-name-part taxon-name-part-type="family">Hybotidae</tp:taxon-name-part></tp:taxon-name>, <tp:taxon-name><tp:taxon-name-part taxon-name-part-type="family">Atelestidae</tp:taxon-name-part></tp:taxon-name> and <tp:taxon-name><tp:taxon-name-part taxon-name-part-type="family">Microphoridae</tp:taxon-name-part></tp:taxon-name>.</article-title><source>Fauna entomologica Scandinavica</source><volume>12</volume>: <fpage>1</fpage>–<lpage>279</lpage>.</mixed-citation></ref><ref id="B3"><mixed-citation xmlns:xlink="http://www.w3.org/1999/xlink" xlink:type="simple"><person-group><name name-style="western"><surname>Barták</surname><given-names>M</given-names></name><name name-style="western"><surname>Kubík</surname><given-names>Š</given-names></name></person-group> (<year>2009</year>) <article-title>A new species of the genus <italic><tp:taxon-name><tp:taxon-name-part taxon-name-part-type="genus">Trichina</tp:taxon-name-part></tp:taxon-name></italic> (<tp:taxon-name><tp:taxon-name-part taxon-name-part-type="order">Diptera</tp:taxon-name-part></tp:taxon-name>: <tp:taxon-name><tp:taxon-name-part taxon-name-part-type="family">Hybotidae</tp:taxon-name-part></tp:taxon-name>) with a key to European species.</article-title><source>Biologia</source><volume>64</volume>: <fpage>947</fpage>–<lpage>950</lpage>. <ext-link xlink:href="10.2478/s11756-009-0145-0" ext-link-type="doi" xlink:type="simple">https://doi.org/10.2478/s11756-009-0145-0</ext-link></mixed-citation></ref></ref-list></tp:taxon-treatment>
