# Supplementary material for: ﻿First records of Trichina Meigen, Euthyneura Macquart and Oedalea Meigen (Diptera, Hybotidae) from North Africa, with descriptions of two new species
Source: Zookeys. 2022 Oct 10;1124:43–58. doi: 10.3897/zookeys.1124.90077 (PMC9836733; doi:10.3897/zookeys.1124.90077)
Supplement: XML Treatment for Oedalea portugalica [file zookeys.1124.90077-treatment7.xml]

<!DOCTYPE tp:taxon-treatment
  PUBLIC "-//TaxonX//DTD Taxonomic Treatment Publishing DTD v0 20100105//EN" "tax-treatment-NSO.dtd">
<tp:taxon-treatment xmlns:tp="http://www.plazi.org/taxpub"><tp:treatment-meta><kwd-group><label>Taxon classification</label><kwd>
                  <named-content content-type="kingdom">Animalia</named-content>
                </kwd><kwd>
                  <named-content content-type="order">Diptera</named-content>
                </kwd><kwd>
                  <named-content content-type="family">Hybotidae</named-content>
                </kwd></kwd-group><mixed-citation publication-type="journal"><person-group><name><surname>Zouhair</surname><given-names>Laila</given-names></name><name><surname>Grootaert</surname><given-names>Patrick</given-names></name><name><surname>Kettani</surname><given-names>Kawtar</given-names></name></person-group><article-title>﻿First records of <italic><tp:taxon-name><tp:taxon-name-part taxon-name-part-type="genus" reg="Trichina">Trichina</tp:taxon-name-part></tp:taxon-name></italic> Meigen, <italic><tp:taxon-name><tp:taxon-name-part taxon-name-part-type="genus" reg="Euthyneura">Euthyneura</tp:taxon-name-part></tp:taxon-name></italic> Macquart and <italic><tp:taxon-name><tp:taxon-name-part taxon-name-part-type="genus" reg="Oedalea">Oedalea</tp:taxon-name-part></tp:taxon-name></italic> Meigen (<tp:taxon-name><tp:taxon-name-part taxon-name-part-type="order">Diptera</tp:taxon-name-part></tp:taxon-name>, <tp:taxon-name><tp:taxon-name-part taxon-name-part-type="family">Hybotidae</tp:taxon-name-part></tp:taxon-name>) from North Africa, with descriptions of two new species</article-title><source>Zookeys</source><day>10</day><month>10</month><year>2022</year><volume>1124</volume><fpage>43</fpage><lpage>58</lpage><pub-id pub-id-type="doi">10.3897/zookeys.1124.90077</pub-id></mixed-citation></tp:treatment-meta><tp:nomenclature><label>﻿</label><tp:taxon-name>
                <object-id xmlns:xlink="http://www.w3.org/1999/xlink" content-type="arpha" xlink:type="simple">2203FB17-A055-57FC-A975-EF0B123A5478</object-id>
                <tp:taxon-name-part taxon-name-part-type="genus" reg="Oedalea">Oedalea</tp:taxon-name-part>
                <tp:taxon-name-part taxon-name-part-type="species" reg="portugalica">portugalica</tp:taxon-name-part>
              </tp:taxon-name><tp:taxon-authority>Barták &amp; Grootaert, 2021</tp:taxon-authority><xref ref-type="fig" rid="F6">Figs 6A–E</xref><xref ref-type="fig" rid="F7">, 7G</xref></tp:nomenclature><tp:treatment-sec sec-type="material" id="SECID0EHYAG"><title>Material examined.</title><p>1♀. Morocco, Rif, <abbrev xmlns:xlink="http://www.w3.org/1999/xlink" content-type="institution" xlink:title="Project of Natural Park of Bouhachem" id="ABBRID0ENYAG" xlink:type="simple">PNPB</abbrev>, Tissegris, 505 m, 20.iv.2021, sweep net, leg. L. Zouhair, <abbrev xmlns:xlink="http://www.w3.org/1999/xlink" xlink:title="private collection of the first author" id="ABBRID0ESYAG" xlink:type="simple">PCLZ</abbrev>.</p></tp:treatment-sec><tp:treatment-sec sec-type="distribution" id="SECID0EWYAG"><title>Distribution.</title><p>Known up to present only from the type locality in Portugal. First record for Morocco.</p></tp:treatment-sec><tp:treatment-sec sec-type="remarks" id="SECID0E2YAG"><title>Remarks.</title><p><italic><tp:taxon-name><tp:taxon-name-part taxon-name-part-type="genus" reg="Oedalea">Oedalea</tp:taxon-name-part><tp:taxon-name-part taxon-name-part-type="species" reg="portugalica">portugalica</tp:taxon-name-part></tp:taxon-name></italic> was described by Barták &amp; Grootaert (2021) in <xref ref-type="bibr" rid="B12">Kanavalová et al. (2021)</xref> from Portugal. The male terminalia were not illustrated or described, and are provided herein for the first time.</p><p>Terminalia (Fig. <xref ref-type="fig" rid="F6">6</xref>) small. Cerci (Fig. <xref ref-type="fig" rid="F6">6B</xref>) digitiform, covered toward tip with long setae, right cercus (Fig. <xref ref-type="fig" rid="F6">6B</xref>) slightly longer and more narrowed apically than left cercus. Epandrium covered with long setae (Fig. <xref ref-type="fig" rid="F6">6A, C</xref>), right epandrial lamella somewhat longer, broader and more elongated towards apex (Fig. <xref ref-type="fig" rid="F6">6A</xref>) than left epandrial lamella (Fig. <xref ref-type="fig" rid="F6">6C</xref>).</p><fig id="F6" position="float" orientation="portrait"><object-id xmlns:xlink="http://www.w3.org/1999/xlink" content-type="doi" xlink:type="simple">10.3897/zookeys.1124.90077.figure6</object-id><object-id xmlns:xlink="http://www.w3.org/1999/xlink" content-type="arpha" xlink:type="simple">D3D0C6E7-7DC3-5632-A62A-52146DA5426A</object-id><label>Figure 6.</label><caption><p><italic><tp:taxon-name><tp:taxon-name-part taxon-name-part-type="genus" reg="Oedalea">Oedalea</tp:taxon-name-part><tp:taxon-name-part taxon-name-part-type="species" reg="portugalica">portugalica</tp:taxon-name-part></tp:taxon-name></italic> Barták &amp; Grootaert, 2021. Male terminalia <bold>A</bold> right epandrial lamella, lateral view <bold>B</bold> epandrium, dorsal view <bold>C</bold> left epandrial lamella, lateral view <bold>D</bold> hypandrium, ventral view <bold>E</bold> left postgonite with aedeagus (phallus). Scale: 0.1 mm. (Drawn by Patrick Grootaert).</p></caption><graphic xmlns:xlink="http://www.w3.org/1999/xlink" xlink:href="zookeys-1124-043_article-90077__-g006.jpg" position="float" orientation="portrait" xlink:type="simple" id="oo_754733.jpg"><uri content-type="original_file" xlink:type="simple">https://binary.pensoft.net/fig/754733</uri></graphic></fig><p>In <xref ref-type="bibr" rid="B12">Kanavalová et al. (2021)</xref>, <italic><tp:taxon-name><tp:taxon-name-part taxon-name-part-type="genus" reg="Oedalea">O.</tp:taxon-name-part><tp:taxon-name-part taxon-name-part-type="species" reg="portugalica">portugalica</tp:taxon-name-part></tp:taxon-name></italic> was compared with <italic><tp:taxon-name><tp:taxon-name-part taxon-name-part-type="genus" reg="Oedalea">O.</tp:taxon-name-part><tp:taxon-name-part taxon-name-part-type="species" reg="stigmatella">stigmatella</tp:taxon-name-part></tp:taxon-name></italic>. In the terminalia of <italic><tp:taxon-name><tp:taxon-name-part taxon-name-part-type="genus" reg="Oedalea">O.</tp:taxon-name-part><tp:taxon-name-part taxon-name-part-type="species" reg="stigmatella">stigmatella</tp:taxon-name-part></tp:taxon-name></italic> (figs 401–404 in <xref ref-type="bibr" rid="B7">Chvála 1983</xref>), the shape of the right and left epandrial lamellae is different, so that in <italic><tp:taxon-name><tp:taxon-name-part taxon-name-part-type="genus" reg="Oedalea">O.</tp:taxon-name-part><tp:taxon-name-part taxon-name-part-type="species" reg="portugalica">portugalica</tp:taxon-name-part></tp:taxon-name></italic> there is a deep medial apical incision in the hypandrium (it is forked Fig. <xref ref-type="fig" rid="F6">6D</xref>), while in <italic><tp:taxon-name><tp:taxon-name-part taxon-name-part-type="genus" reg="Oedalea">O.</tp:taxon-name-part><tp:taxon-name-part taxon-name-part-type="species" reg="stigmatella">stigmatella</tp:taxon-name-part></tp:taxon-name></italic> the fork is shallow and broader (fig. 403 in <xref ref-type="bibr" rid="B7">Chvála 1983</xref>). The tip of the left postgonite is very characteristic and different. A sharp protrusion is apical in <italic><tp:taxon-name><tp:taxon-name-part taxon-name-part-type="genus" reg="Oedalea">O.</tp:taxon-name-part><tp:taxon-name-part taxon-name-part-type="species" reg="stigmatella">stigmatella</tp:taxon-name-part></tp:taxon-name></italic> (fig. 404 in <xref ref-type="bibr" rid="B7">Chvála 1983</xref>) while it is lateral (subapical) in <italic><tp:taxon-name><tp:taxon-name-part taxon-name-part-type="genus" reg="Oedalea">O.</tp:taxon-name-part><tp:taxon-name-part taxon-name-part-type="species" reg="portugalica">portugalica</tp:taxon-name-part></tp:taxon-name></italic> (Fig. <xref ref-type="fig" rid="F6">6E</xref> seen from the right, while on Fig. <xref ref-type="fig" rid="F6">6A</xref> it is below the right epandrial lamella seen from the right side).</p><p>Abbreviations: ae: aedeagus (phallus); cer: cercus; hyp: hypandrium; lep: left epandrial lamella; lpgt: left postgonite; rep: right epandrial lamella; rpgt: right postgonite.</p><fig id="F7" position="float" orientation="portrait"><object-id xmlns:xlink="http://www.w3.org/1999/xlink" content-type="doi" xlink:type="simple">10.3897/zookeys.1124.90077.figure7</object-id><object-id xmlns:xlink="http://www.w3.org/1999/xlink" content-type="arpha" xlink:type="simple">B4212ADE-EC44-5993-A1D8-1517731B9B80</object-id><label>Figure 7.</label><caption><p><bold>A</bold><italic><tp:taxon-name><tp:taxon-name-part taxon-name-part-type="genus" reg="Trichina">Trichina</tp:taxon-name-part><tp:taxon-name-part taxon-name-part-type="species" reg="elongata">elongata</tp:taxon-name-part></tp:taxon-name></italic> Haliday, 1833 <bold>B</bold><italic><tp:taxon-name><tp:taxon-name-part taxon-name-part-type="genus" reg="Trichina">Trichina</tp:taxon-name-part><tp:taxon-name-part taxon-name-part-type="species" reg="opaca">opaca</tp:taxon-name-part></tp:taxon-name></italic> Loew, 1864 <bold>C</bold><italic><tp:taxon-name><tp:taxon-name-part taxon-name-part-type="genus" reg="Trichina">Trichina</tp:taxon-name-part><tp:taxon-name-part taxon-name-part-type="species" reg="unilobata">unilobata</tp:taxon-name-part></tp:taxon-name></italic> Chvála, 1981 <bold>D</bold><italic><tp:taxon-name><tp:taxon-name-part taxon-name-part-type="genus" reg="Trichina">Trichina</tp:taxon-name-part><tp:taxon-name-part taxon-name-part-type="species" reg="azizi">azizi</tp:taxon-name-part></tp:taxon-name></italic> Zouhair &amp; Grootaert sp. nov. <bold>E</bold><italic><tp:taxon-name><tp:taxon-name-part taxon-name-part-type="genus" reg="Trichina">Trichina</tp:taxon-name-part><tp:taxon-name-part taxon-name-part-type="species" reg="rifensis">rifensis</tp:taxon-name-part></tp:taxon-name></italic> Zouhair &amp; Grootaert sp. nov. (Left antennal style missing) <bold>F</bold><italic><tp:taxon-name><tp:taxon-name-part taxon-name-part-type="genus" reg="Euthyneura">Euthyneura</tp:taxon-name-part><tp:taxon-name-part taxon-name-part-type="species" reg="myrtilli">myrtilli</tp:taxon-name-part></tp:taxon-name></italic> Macquart, 1836 <bold>G</bold><italic><tp:taxon-name><tp:taxon-name-part taxon-name-part-type="genus" reg="Oedalea">Oedalea</tp:taxon-name-part><tp:taxon-name-part taxon-name-part-type="species" reg="portugalica">portugalica</tp:taxon-name-part></tp:taxon-name></italic> Barták &amp; Grootaert, 2021.</p></caption><graphic xmlns:xlink="http://www.w3.org/1999/xlink" xlink:href="zookeys-1124-043_article-90077__-g007.jpg" position="float" orientation="portrait" xlink:type="simple" id="oo_754734.jpg"><uri content-type="original_file" xlink:type="simple">https://binary.pensoft.net/fig/754734</uri></graphic></fig></tp:treatment-sec><ref-list><ref id="B12"><mixed-citation xmlns:xlink="http://www.w3.org/1999/xlink" xlink:type="simple"><person-group><name name-style="western"><surname>Kanavalová</surname><given-names>L</given-names></name><name name-style="western"><surname>Grootaert</surname><given-names>P</given-names></name><name name-style="western"><surname>Kubík</surname><given-names>Š</given-names></name><name name-style="western"><surname>Barták</surname><given-names>M</given-names></name></person-group> (<year>2021</year>) <article-title>Four new West Palaearctic species and new distributional records of <tp:taxon-name><tp:taxon-name-part taxon-name-part-type="family">Hybotidae</tp:taxon-name-part></tp:taxon-name> (<tp:taxon-name><tp:taxon-name-part taxon-name-part-type="order">Diptera</tp:taxon-name-part></tp:taxon-name>).</article-title><source>ZooKeys</source><volume>1019</volume>: <fpage>141</fpage>–<lpage>162</lpage>. <ext-link xlink:href="10.3897/zookeys.1019.61496" ext-link-type="doi" xlink:type="simple">https://doi.org/10.3897/zookeys.1019.61496</ext-link></mixed-citation></ref><ref id="B7"><mixed-citation xmlns:xlink="http://www.w3.org/1999/xlink" xlink:type="simple"><person-group><name name-style="western"><surname>Chvála</surname><given-names>M</given-names></name></person-group> (<year>1983</year>) <article-title>The <tp:taxon-name><tp:taxon-name-part taxon-name-part-type="superfamily">Empidoidea</tp:taxon-name-part></tp:taxon-name> (<tp:taxon-name><tp:taxon-name-part taxon-name-part-type="order">Diptera</tp:taxon-name-part></tp:taxon-name>) of Fennoscandia and Denmark. II. General part. The families <tp:taxon-name><tp:taxon-name-part taxon-name-part-type="family">Hybotidae</tp:taxon-name-part></tp:taxon-name>, <tp:taxon-name><tp:taxon-name-part taxon-name-part-type="family">Atelestidae</tp:taxon-name-part></tp:taxon-name> and <tp:taxon-name><tp:taxon-name-part taxon-name-part-type="family">Microphoridae</tp:taxon-name-part></tp:taxon-name>.</article-title><source>Fauna entomologica Scandinavica</source><volume>12</volume>: <fpage>1</fpage>–<lpage>279</lpage>.</mixed-citation></ref></ref-list></tp:taxon-treatment>
